# Supplementary material for: Genetic epidemiology approach to estimating birth incidence and current disease prevalence for rhizomelic chondrodysplasia punctata
Source: Orphanet J Rare Dis. 2021 Jul 6;16:300. doi: 10.1186/s13023-021-01889-z (PMC8258949; doi:10.1186/s13023-021-01889-z)
Supplement: Supplementary file 1 — Additional file 1. Listing of variants per gene included in this model. [file 13023_2021_1889_MOESM1_ESM.xlsx]

## Sheet: PEX7 variant listing-US
rsID	Consequence	Variant	ClinVAR	References
rs62636519	Frameshift	p.G7VfsX51	VCV000370629.4	van den Brink 2003
rs774131564	Frameshift	p.F61LfsX13	VCV000225436.3	van den Brink 2004
rs61753248	Frameshift	p.V144LfsX37	VCV000554785.3	Braverman 2002
rs1464766327	Frameshift	p.W270LfsX7	VCV000549976.1
rs1185311207	Frameshift	p.E287VfsX3
rs61753238	Stop_gained	p.Y40X	VCV000007788.4	Motley 2002, van den Brink 2003, Braverman 2002
rs763514968	Stop_gained	p.Q93X	VCV000370682.1
rs121909154	Stop_gained	p.Y115X	VCV000007786.3	Motley 2002
rs764924345	Stop_gained	p.Q198X	VCV000813366.2
rs61753245	Stop_gained	p.W206X	VCV000189076.4	Braverman 2002, Dranchak 2011, Kunze 2011
rs1246672258	Stop_gained	p.W270X
rs1805137	Stop_gained	p.L292X	VCV000007780.12	Braverman 2001
rs148591292	splice_variant	c.903+1G>C	VCV000007785.12
rs778862698	splice_variant	c.748-2A>T	VCV000370873.1
rs925593750	missense	p.P15L	VCV000447933.1
rs1041809463	missense	p.H18Y
rs1003031615	missense	p.P26R
rs1003031615	missense	p.P26L
rs757852291	missense	p.P29L	VCV000498141.3
rs1210968366	missense	p.G41C
rs1480725330	missense	p.G44S
rs763388501	missense	p.D68V	VCV000497448.2
rs756147829	missense	p.E80K
rs1429171463	missense	p.P103L
rs767901695	missense	p.Q105H
rs1181412133	missense	p.S116I
rs1436024149	missense	p.T122N
rs778415751	missense	p.Y159C
rs1173171051	missense	p.W163L
rs748601253	missense	p.P168S
rs373624730	missense	p.C170R
rs373624730	missense	p.C170G
rs1362493716	missense	p.F171S
rs1299590526	missense	p.S175L
rs1277147216	missense	p.T179N
rs1400131561	missense	p.D184H
rs368435862	missense	p.C204Y
rs1421814360	missense	p.W206R
rs1478244495	missense	p.K208E
rs121909152	missense	p.G217R	VCV000007782.8	Braverman 1997, Motley 2002
rs121909151	missense	p.A218V	VCV000007781.6	Braverman 1997, Motley 1997, Shimozawa 1999, Mukai 2002, Motley 2002, Braverman 2002
rs759158962	missense	p.P234L
rs556149321	missense	p.L238P
rs375091907	missense	p.A244T
rs201562684	missense	p.R247S
rs1426323452	missense	p.S256C
rs62653610	missense	p.S262L	VCV000551503.1	Motley 2002
rs760967879	missense	p.L296F	VCV000199007.1
rs201106072	missense	p.Y314C	VCV000355536.2
rs746310299	missense	p.P316S

## Sheet: PEX7 variant listing -EU
rsID	impact	Consequence	ClinVAR	References
rs62636519	Frameshift	p.G7VfsX51	VCV000370629.4	van den Brink 2003
rs769137963	Frameshift	p.E125DfsX56
rs61753238	Stop_gained	p.Y40X	VCV000007788.4	Motley 2002, van den Brink 2003, Braverman 2002
rs763514968	Stop_gained	p.Q93X	VCV000370682.1
rs121909154	Stop_gained	p.Y115X	VCV000007786.3	Motley 2002
rs753283873	Stop_gained	p.W183X
rs1805137	Stop_gained	p.L292X	VCV000007780.12	Braverman 2001
rs267608253	Splice_variant	c.130+1G>A	VCV000639671	Motley 2002
rs773406384	Splice_variant	c.418-4G>T	VCV000843768.1	Braverman 2002, van den Brink 2003
rs148591292	Splice_variant	c.903+1G>C	VCV000007785.12
rs1413838301	Splice_variant	c.904-1G>A	VCV000553790.1	Mukai 2002
rs1003031615	Missense	p.P26R
rs1003031615	Missense	p.P26R
rs1003031615	Missense	p.P26L
rs757852291	Missense	p.P29L	VCV000498141.3
rs61753241	Missense	p.Tyr40Cys		Braverman 2002
rs1210968366	Missense	p.G41C
rs766704570	Missense	p.V73M
rs756147829	Missense	p.E80K
rs1291915942	Missense	p.T85I
rs760432040	Missense	p.D89N
rs374762520	Missense	p.S91L
rs1160574208	Missense	p.D96E
rs1405221185	Missense	p.D96G
rs767901695	Missense	p.Q105H
rs199648976	Missense	p.H110Q
rs1181412133	Missense	p.S116I
rs1436024149	Missense	p.T122N
rs746310218	Missense	p.V129M
rs764346452	Missense	p.D134N	VCV000188711.1	Motley 2002
rs143527955	Missense	p.W140L
rs957954726	Missense	p.T150I
rs1173171051	Missense	p.W163L
rs769206820	Missense	p.P165S
rs748601253	Missense	p.P168S
rs373624730	Missense	p.C170G
rs761446350	Missense	p.A196T
rs368435862	Missense	p.C204Y
rs121909152	Missense	p.G217R	VCV000007782.8	Braverman 1997, Motley 2002
rs121909151	Missense	p.A218V	VCV000007781.6	Braverman 1997, Motley 1997, Shimozawa 1999, Mukai 2002, Motley 2002, Braverman 2002
rs750601054	Missense	p.V219I
rs768556145	Missense	p.G225D
rs759158962	Missense	p.P234L
rs750815894	Missense	p.I245F	VCV000551886.1	Duker 2016
rs770301248	Missense	p.C261Y
rs62653610	Missense	p.S262L
rs1452611618	Missense	p.T266S
rs1467357828	Missense	p.L279F
rs1486868571	Missense	p.H284R
rs201106072	Missense	p.Y314C	VCV000355536.2
rs746310299	Missense	p.P316S

## Sheet: GNPAT variant listing- US
rsID	Consequence	Consequence	ClinVAR	References
rs777397996	Frameshift	p.V406WfsX7
rs1480402459	Frameshift	p.L476PfsX7
rs1194143929	Stop_gained	p.Y284X
rs1283169932	Stop_gained	p.W386X
rs775776447	Stop_gained	p.C584X	VCV000594019.1
rs749086052	Missense	p.D47A
rs1027933028	Missense	p.Y55H
rs1270012761	Missense	p.P57R
rs1231381336	Missense	p.M110T
rs756937031	Missense	p.R120Q
rs967773323	Missense	p.L147P
rs1181082971	Missense	p.R163Q
rs1183827822	Missense	p.F173C
rs749681021	Missense	p.L180M
rs774743796	Missense	p.I185T
rs971842358	Missense	p.R202Q	VCV000391726.2
rs1409717442	Missense	p.S204L
rs1164328758	Missense	p.A206T
rs1164328758	Missense	p.A206S
rs199523352	Missense	p.R210W
rs121434440	Missense	p.R211C	VCV000006842.1	Ofman 1998
rs909677494	Missense	p.F213L
rs752586435	Missense	p.L218P
rs757484571	Missense	p.S224F
rs1227445304	Missense	p.Y226N
rs750828898	Missense	p.R232W
rs780614492	Missense	p.P237A
rs780614492	Missense	p.P237S
rs748763962	Missense	p.E243K
rs1442079596	Missense	p.R248C	VCV000692108.1
rs1388868958	Missense	p.R248H
rs1176167716	Missense	p.S249Y
rs375170975	Missense	p.K256E
rs1478707497	Missense	p.D285V
rs150822308	Missense	p.S306C
rs907339691	Missense	p.L317I
rs764636128	Missense	p.G322R
rs779624314	Missense	p.V326M
rs201563848	Missense	p.D330Y
rs373497748	Missense	p.S336Y	VCV000296117.2
rs375611364	Missense	p.R344Q	VCV000296119.2
rs199698753	Missense	p.Q356H
rs1414102931	Missense	p.L393R
rs779383706	Missense	p.Q484R
rs747689337	Missense	p.F489S
rs867324933	Missense	p.R491C
rs1274199740	Missense	p.Y511C
rs372558863	Missense	p.L572F
rs753747906	Missense	p.S624F
rs778865796	Missense	p.K629E
rs201916449	Missense	p.N630K
rs759103681	Missense	p.K645M
rs551166488	Missense	p.K674Q
rs756465630	Missense	p.K674I

## Sheet: GNPAT variant listing-EU
rsID	consequence	Variant	ClinVar	References
rs775397251	stop_gained	p.Y60X
rs781300183	stop_gained	p.R163X
rs777894746	stop_gained	p.R335X	VCV000618665.1
rs775776447	stop_gained	p.C584X
rs1185964193	splice_variant	c.1279+1G>T
rs777679952	frameshift_variant	p.E101RfsX5
rs1435001734	frameshift_variant	p.E319IfsX27
rs749086052	missense	p.D47A
rs1027933028	missense	p.Y55H
rs372084565	missense	p.Y60C
rs756937031	missense	p.R120Q
rs753497919	missense	p.R120W
rs1193053453	missense	p.K128Q
rs779789017	missense	p.I133T
rs1225111465	missense	p.G143R
rs1190410012	missense	p.S161C
rs1181082971	missense	p.R163Q
rs1420081609	missense	p.Y165C
rs756398996	missense	p.L171F
rs774743796	missense	p.I185T
rs1364666378	missense	p.G188E
rs1468881215	missense	p.V197A
rs1409717442	missense	p.S204L
rs747682474	missense	p.A206V
rs747682474	missense	p.A206G
rs199523352	missense	p.R210W
rs142283145	missense	p.R210Q	VCV000508512.4
rs121434439	missense	p.R211H	VCV000006841.1	Clayton 1994, Ofman 1998, Thai 2001
rs121434440	missense	p.R211C	VCV000006842.1	Ofman 1998
rs752586435	missense	p.L218P
rs752586435	missense	p.L218R
rs1335364900	missense	p.L218V
rs750828898	missense	p.R232W
rs145974748	missense	p.G234C
rs145974748	missense	p.G234S
rs1357620349	missense	p.G234D
rs758663178	missense	p.A236P	VCV000296115.2
rs780614492	missense	p.P237S
rs780614492	missense	p.P237A
rs748763962	missense	p.E243K
rs1388868958	missense	p.R248H
rs1300841944	missense	p.P255S
rs1300098841	missense	p.E265K
rs748139358	missense	p.E290G
rs1286834563	missense	p.L298V
rs368688523	missense	p.K304T
rs150822308	missense	p.S306C
rs1450731178	missense	p.A313G
rs201563848	missense	p.D330Y
rs1221211495	missense	p.L334F
rs373497748	missense	p.S336Y	VCV000296117.2
rs375611364	missense	p.R344Q	VCV000296119.2
rs199698753	missense	p.Q356H
rs373418313	missense	p.P385A
rs373418313	missense	p.P385S
rs569550123	missense	p.R397W
rs1257370082	missense	p.G421R
rs779383706	missense	p.Q484R
rs1487624006	missense	p.L485Q
rs747689337	missense	p.F489S
rs767959114	missense	p.R491H
rs867324933	missense	p.R491C
rs1471925245	missense	p.I556F
rs372558863	missense	p.L572F
rs372823753	missense	p.G615V
rs778865796	missense	p.K629E
rs1403457533	missense	p.N630D
rs201916449	missense	p.N630K
rs748614646	missense	p.G639R
rs759103681	missense	p.K645M
rs756465630	missense	p.K674I

## Sheet: AGPS variant listing- US
rsID	Consequence	Variant	ClinVAR	References
rs1295954187	Frameshift	p.E306DfsX36
rs1345538545	Stop_gained	p.R204X
rs201462821	missense	p.L165R
rs1193429226	missense	p.H187R
rs1340785576	missense	p.G188D
rs753942749	missense	p.V219F
rs1263885340	missense	p.S242A
rs1217358997	missense	p.P248T
rs121434412	missense	p.T309N
rs1171884922	missense	p.A318T
rs1212155554	missense	p.I360N
rs1418338955	missense	p.P396S
rs1443721961	missense	p.R406K
rs938658201	missense	p.A409S
rs144444120	missense	p.P415L
rs1009949342	missense	p.V523G
rs769160764	missense	p.D535E
rs1163903373	missense	p.L540R
rs370003716	missense	p.D590H
rs1290380458	missense	p.A602S
rs1361014222	missense	p.L607R
rs1485158970	missense	p.K624N
rs767204142	missense	p.V646A

## Sheet: AGPS variant listing -EU
rsID	Consequence	Variant	ClinVAR	References
rs1435229370	frameshift_variant	p.S630VfsX10
rs758679220	splice_variant	c.1545+2T>C
rs769202875	splice_variant	c.351-5_351-4dup
rs1263882274	missense	p.G97E
rs536406455	missense	p.G137R
rs1438769290	missense	p.C247F
rs1436568201	missense	p.P248L
rs1247187221	missense	p.T283R
rs756732115	missense	p.R317H
rs375775258	missense	p.R317C
rs375775258	missense	p.R317G
rs1171884922	missense	p.A318T
rs1417635719	missense	p.N324S
rs749904607	missense	p.V339I
rs1432598019	missense	p.I345T
rs779789989	missense	p.R353H
rs779325423	missense	p.K380N
rs1418338955	missense	p.P396S
rs144444120	missense	p.P415L
rs768169404	missense	p.G457V
rs753257258	missense	p.F470L
rs1362550657	missense	p.R503G
rs769160764	missense	p.D535E
rs774467690	missense	p.I577N
rs1253687566	missense	p.A601T
rs1482307617	missense	p.I606N

## Sheet: FAR1 variant listing- US
rsID	Consequence	Variant	ClinVar	References
rs1255709336	Frameshift	p.F75CfsX3
rs762020318	Frameshift	p.W479YfsX16
rs781618056	Missense	p.L26F
rs1192359074	Missense	p.Y41C
rs759397446	Missense	p.K78R
rs761818718	Missense	p.A92V
rs1261799277	Missense	p.T114I
rs1411991716	Missense	p.T132M
rs764518716	Missense	p.T192M
rs1304439877	Missense	p.R200S
rs1435620585	Missense	p.E218A
rs1427579802	Missense	p.I226V
rs1173861689	Missense	p.I231V
rs1455344450	Missense	p.V232A
rs765221802	Missense	p.N248H
rs1332196388	Missense	p.Y303C
rs1228810299	Missense	p.S398Y
rs1007723601	Missense	p.L409V
rs1271953718	Missense	p.R426W
rs1195151451	Missense	p.R467C
rs200930331	Missense	p.R508Q
rs1482738651	Missense	p.R514T

## Sheet: FAR1 variant listing - EU
rsID	allele	impact	consequence
rs1225985245	T	stop_gained	p.R508X
rs776743711	G	missense_variant	p.Y168C
rs1437945875	T	missense_variant,splice_region_variant	p.A256V
rs1332511742	G	missense_variant	p.D245G
rs1286392564	G	missense_variant	p.L391R
rs1195151451	T	missense_variant	p.R467C
rs200930331	A	missense_variant	p.R508Q
rs139416149	A	missense_variant	p.R160H
rs756308155	G	missense_variant	p.N447D
rs1312694540	C	missense_variant	p.Y351S
rs776743711	T	missense_variant	p.Y168F
rs771122387	G	missense_variant	p.T153A
rs781618056	T	missense_variant	p.L26F
rs770071264	G	missense_variant	p.R69G
rs764518716	T	missense_variant	p.T193M
rs1388815443	T	missense_variant	p.R116S

## Sheet: PEX5 variant listing-US
rsID	Consequence	Variant	ClinVar	References
rs752935710	missense	p.F218L
rs200020561	missense	p.R220W

## Sheet: PEX5 variant listing - EU
rsID	Consequence	Variant	ClinVar	References
rs1324287607	splice_variant	c.643-2A>C
rs1269338856	missense	p.F218L
rs200020561	missense	p.R220W
